# Supplementary material for: The realized efficacy of indoor residual spraying campaigns falls quickly below the recommended WHO threshold when coverage, pace of spraying and residual efficacy on different wall types are considered
Source: PLoS One. 2022 Oct 3;17(10):e0272655. doi: 10.1371/journal.pone.0272655 (PMC9529131; doi:10.1371/journal.pone.0272655)
Supplement: S1 File — (XLSX) [file pone.0272655.s004.xlsx]

## Sheet: S3 WHO cone bioassay raw data
test_date	house	house_wall_type	mosquito_species	total_mortality_rate	total_mortality_rate_48	total_mortality_rate_96	total_mortality_rate_120
2016-09-06	control	Cement	KGB	0.05	NA	NA	NA
2016-08-30	control	Cement	KGB	0	NA	NA	NA
2016-08-30	exposed	Cement	KGB	1	NA	NA	NA
2016-08-30	exposed	Cement	KGB	1	NA	NA	NA
2016-08-30	exposed	Cement	KGB	1	NA	NA	NA
2016-08-24	exposed	Cement	KGB	1	NA	NA	NA
2016-08-24	exposed	Cement	KGB	1	NA	NA	NA
2016-08-24	exposed	Cement	KGB	0.878049	NA	NA	NA
2016-08-24	control	Cement	KGB	0.15	NA	NA	NA
2016-08-24	exposed	Cement	KGB	1	NA	NA	NA
2016-09-06	exposed	Cement	KGB	1	NA	NA	NA
2016-08-26	exposed	Mud	KGB	0.948718	NA	NA	NA
2016-08-26	exposed	Mud	KGB	1	NA	NA	NA
2016-08-26	control	Mud	KGB	0.0243902	NA	NA	NA
2016-08-26	exposed	Mud	KGB	1	NA	NA	NA
2016-08-26	exposed	Mud	KGB	1	NA	NA	NA
2016-09-06	control	Mud	KGB	0	NA	NA	NA
2016-09-06	exposed	Mud	KGB	1	NA	NA	NA
2016-09-01	exposed	Mud	KGB	1	NA	NA	NA
2016-09-01	exposed	Mud	KGB	1	NA	NA	NA
2016-09-01	exposed	Mud	KGB	1	NA	NA	NA
2016-09-01	exposed	Mud	KGB	1	NA	NA	NA
2016-09-28	exposed	Cement	KGB	1	NA	NA	NA
2016-09-28	exposed	Cement	KGB	1	NA	NA	NA
2016-09-28	control	Cement	KGB	0.05	NA	NA	NA
2016-09-28	exposed	Cement	KGB	1	NA	NA	NA
2016-09-28	exposed	Cement	KGB	0.85	NA	NA	NA
2016-09-30	exposed	Mud	KGB	1	NA	NA	NA
2016-09-30	control	Mud	KGB	0.025641	NA	NA	NA
2016-09-30	exposed	Mud	KGB	1	NA	NA	NA
2016-09-30	exposed	Mud	KGB	0.974359	NA	NA	NA
2016-09-30	exposed	Mud	KGB	1	NA	NA	NA
2016-10-06	exposed	Cement	KGB	1	NA	NA	NA
2016-10-06	exposed	Cement	KGB	1	NA	NA	NA
2016-10-06	exposed	Cement	KGB	0.95	NA	NA	NA
2016-09-06	exposed	Cement	KGB	1	NA	NA	NA
2016-10-06	control	Cement	KGB	0.15	NA	NA	NA
2016-10-07	control	Mud	KGB	0.15	NA	NA	NA
2016-10-07	exposed	Mud	KGB	1	NA	NA	NA
2016-10-07	exposed	Mud	KGB	1	NA	NA	NA
2016-10-07	exposed	Mud	KGB	1	NA	NA	NA
2016-10-07	exposed	Mud	KGB	1	NA	NA	NA
2016-10-27	control	Mud	Wild An. funestus	0.2	NA	NA	NA
2016-10-27	exposed	Mud	Wild An. funestus	1	NA	NA	NA
2016-10-27	exposed	Mud	Wild An. funestus	1	NA	NA	NA
2016-10-27	exposed	Mud	Wild An. funestus	1	NA	NA	NA
2016-10-27	exposed	Mud	Wild An. funestus	1	NA	NA	NA
2016-11-01	exposed	Cement	Wild An. funestus	1	NA	NA	NA
2016-11-01	exposed	Cement	Wild An. funestus	0.973684	NA	NA	NA
2016-11-01	exposed	Cement	Wild An. funestus	0.925	NA	NA	NA
2016-11-01	exposed	Cement	Wild An. funestus	0.923077	NA	NA	NA
2016-11-01	control	Cement	Wild An. funestus	0.162162	NA	NA	NA
2016-11-03	exposed	Mud	Wild An. funestus	1	NA	NA	NA
2016-11-03	exposed	Mud	Wild An. funestus	1	NA	NA	NA
2016-11-03	control	Mud	Wild An. funestus	0.0526316	NA	NA	NA
2016-11-03	exposed	Mud	Wild An. funestus	1	NA	NA	NA
2016-11-03	exposed	Mud	Wild An. funestus	1	NA	NA	NA
2016-11-11	control	Mud	Wild An. funestus	0.0731707	NA	NA	NA
2016-11-11	control	Cement	Wild An. funestus	0.025641	NA	NA	NA
2016-11-11	exposed	Cement	Wild An. funestus	1	NA	NA	NA
2016-11-11	exposed	Mud	Wild An. funestus	1	NA	NA	NA
2016-11-24	exposed	Cement	Wild An. funestus	1	NA	NA	NA
2016-11-24	exposed	Cement	Wild An. funestus	1	NA	NA	NA
2016-11-24	control	Cement	Wild An. funestus	0.1	NA	NA	NA
2016-11-24	exposed	Cement	Wild An. funestus	1	NA	NA	NA
2016-11-24	exposed	Cement	Wild An. funestus	0.973684	NA	NA	NA
2016-11-29	exposed	Mud	Wild An. funestus	1	NA	NA	NA
2016-11-29	exposed	Mud	Wild An. funestus	1	NA	NA	NA
2016-11-29	exposed	Mud	Wild An. funestus	1	NA	NA	NA
2016-11-29	exposed	Mud	Wild An. funestus	0.97561	NA	NA	NA
2016-11-29	control	Mud	Wild An. funestus	0.1	NA	NA	NA
2016-12-01	control	Cement	Wild An. funestus	0.121951	NA	NA	NA
2016-12-01	exposed	Cement	Wild An. funestus	1	NA	NA	NA
2016-12-01	exposed	Cement	Wild An. funestus	1	NA	NA	NA
2016-12-01	exposed	Cement	Wild An. funestus	0.95122	NA	NA	NA
2016-12-01	exposed	Cement	Wild An. funestus	1	NA	NA	NA
2016-12-06	control	Mud	Wild An. funestus	0.170732	NA	NA	NA
2016-12-06	exposed	Mud	Wild An. funestus	1	NA	NA	NA
2016-12-06	exposed	Mud	Wild An. funestus	0.95	NA	NA	NA
2016-12-06	exposed	Mud	Wild An. funestus	0.925	NA	NA	NA
2016-12-08	exposed	Mud	Wild An. funestus	1	NA	NA	NA
2016-12-08	control	Mud	Wild An. funestus	0.075	NA	NA	NA
2016-12-08	exposed	Cement	Wild An. funestus	1	NA	NA	NA
2016-12-08	control	Cement	Wild An. funestus	0.121951	NA	NA	NA
2017-01-04	control	Cement	KGB	0.15	NA	NA	NA
2017-01-04	exposed	Cement	KGB	0.85	NA	NA	NA
2017-01-04	exposed	Cement	KGB	0.97561	NA	NA	NA
2017-01-04	exposed	Cement	KGB	0.8	NA	NA	NA
2017-01-04	exposed	Cement	KGB	0.878049	NA	NA	NA
2017-01-05	control	Mud	KGB	0.102564	NA	NA	NA
2017-01-05	exposed	Mud	KGB	0.97561	NA	NA	NA
2017-01-05	exposed	Mud	KGB	1	NA	NA	NA
2017-01-05	exposed	Mud	KGB	1	NA	NA	NA
2017-01-05	exposed	Mud	KGB	1	NA	NA	NA
2017-01-10	exposed	Cement	KGB	1	NA	NA	NA
2017-01-10	exposed	Cement	KGB	0.97561	NA	NA	NA
2017-01-10	exposed	Cement	KGB	0.926829	NA	NA	NA
2017-01-10	exposed	Cement	KGB	0.95	NA	NA	NA
2017-01-10	control	Cement	KGB	0.097561	NA	NA	NA
2017-01-12	exposed	Mud	KGB	1	NA	NA	NA
2017-01-12	exposed	Mud	KGB	1	NA	NA	NA
2017-01-12	control	Mud	KGB	0.1	NA	NA	NA
2017-01-12	exposed	Mud	KGB	0.95	NA	NA	NA
2017-01-12	exposed	Mud	KGB	1	NA	NA	NA
2017-01-17	exposed	Mud	KGB	0.975	NA	NA	NA
2017-01-17	exposed	Cement	KGB	0.809524	NA	NA	NA
2017-01-17	control	Mud	KGB	0.1	NA	NA	NA
2017-01-17	control	Cement	KGB	0.1	NA	NA	NA
2017-01-31	exposed	Cement	KGB	0.875	NA	NA	NA
2017-01-31	exposed	Cement	KGB	0.794872	NA	NA	NA
2017-01-31	exposed	Cement	KGB	0.619048	NA	NA	NA
2017-01-31	exposed	Cement	KGB	0.880952	NA	NA	NA
2017-01-31	control	Cement	KGB	0.0243902	NA	NA	NA
2017-02-01	exposed	Mud	KGB	0.926829	NA	NA	NA
2017-02-01	exposed	Mud	KGB	0.97561	NA	NA	NA
2017-02-01	exposed	Mud	KGB	0.731707	NA	NA	NA
2017-02-07	control	Cement	KGB	0.175	NA	NA	NA
2017-02-07	exposed	Cement	KGB	0.975	NA	NA	NA
2017-02-07	exposed	Cement	KGB	0.975	NA	NA	NA
2017-02-07	exposed	Cement	KGB	0.829268	NA	NA	NA
2017-02-07	exposed	Cement	KGB	0.875	NA	NA	NA
2017-02-01	control	Mud	KGB	0.0243902	NA	NA	NA
2017-02-08	exposed	Mud	KGB	1	NA	NA	NA
2017-02-08	exposed	Mud	KGB	0.952381	NA	NA	NA
2017-02-08	exposed	Mud	KGB	1	NA	NA	NA
2017-02-08	exposed	Mud	KGB	1	NA	NA	NA
2017-02-08	control	Mud	KGB	0.0714286	NA	NA	NA
2017-02-14	control	Mud	KGB	0.025	NA	NA	NA
2017-02-14	control	Cement	KGB	0.0731707	NA	NA	NA
2017-02-14	exposed	Cement	KGB	0.875	NA	NA	NA
2017-02-14	exposed	Mud	KGB	0.926829	NA	NA	NA
2017-03-07	control	Cement	KGB	0.175	NA	NA	NA
2017-03-07	exposed	Cement	KGB	0.825	NA	NA	NA
2017-03-07	exposed	Cement	KGB	0.805556	NA	NA	NA
2017-03-07	exposed	Cement	KGB	0.85	NA	NA	NA
2017-03-07	exposed	Cement	KGB	0.825	NA	NA	NA
2017-03-08	exposed	Mud	KGB	0.925	NA	NA	NA
2017-03-08	control	Mud	KGB	0.125	NA	NA	NA
2017-03-08	exposed	Mud	KGB	0.925	NA	NA	NA
2017-03-08	exposed	Mud	KGB	0.948718	NA	NA	NA
2017-03-08	exposed	Mud	KGB	0.973684	NA	NA	NA
2017-03-14	exposed	Cement	KGB	0.923077	NA	NA	NA
2017-03-14	exposed	Cement	KGB	0.8	NA	NA	NA
2017-03-14	exposed	Cement	KGB	0.697674	NA	NA	NA
2017-03-14	control	Cement	KGB	0.102564	NA	NA	NA
2017-03-14	exposed	Cement	KGB	0.85	NA	NA	NA
2017-03-21	control	Mud	KGB	0.05	NA	NA	NA
2017-03-21	exposed	Mud	KGB	0.871795	NA	NA	NA
2017-03-21	exposed	Mud	KGB	0.95	NA	NA	NA
2017-03-21	exposed	Mud	KGB	0.7	NA	NA	NA
2017-03-21	exposed	Mud	KGB	0.7	NA	NA	NA
2017-03-22	exposed	Mud	KGB	0.85	NA	NA	NA
2017-03-22	exposed	Cement	KGB	0.675676	NA	NA	NA
2017-03-22	control	Mud	KGB	0.102564	NA	NA	NA
2017-03-22	control	Cement	KGB	0.075	NA	NA	NA
2017-03-31	exposed	Cement	Wild An. funestus	0.684211	NA	NA	NA
2017-03-31	control	Cement	Wild An. funestus	0.108108	NA	NA	NA
2017-03-31	exposed	Cement	Wild An. funestus	0.162162	NA	NA	NA
2017-03-31	exposed	Cement	Wild An. funestus	0.378378	NA	NA	NA
2017-03-31	exposed	Cement	Wild An. funestus	0.25641	NA	NA	NA
2017-04-04	exposed	Mud	Wild An. funestus	0.9	NA	NA	NA
2017-04-04	exposed	Mud	Wild An. funestus	0.641026	NA	NA	NA
2017-04-04	control	Mud	Wild An. funestus	0.15	NA	NA	NA
2017-04-04	exposed	Mud	Wild An. funestus	0.925	NA	NA	NA
2017-04-06	exposed	Cement	Wild An. funestus	0.6	NA	NA	NA
2017-04-06	exposed	Cement	Wild An. funestus	0.675	NA	NA	NA
2017-04-06	exposed	Cement	Wild An. funestus	0.45	NA	NA	NA
2017-04-06	control	Cement	Wild An. funestus	0.05	NA	NA	NA
2017-04-13	exposed	Mud	Wild An. funestus	0.875	NA	NA	NA
2017-04-13	exposed	Cement	Wild An. funestus	0.8	NA	NA	NA
2017-04-13	control	Cement	Wild An. funestus	0.075	NA	NA	NA
2017-04-13	control	Mud	Wild An. funestus	0.075	NA	NA	NA
2017-04-27	exposed	Mud	KGB	0.875	0.975	NA	NA
2017-04-27	exposed	Mud	KGB	0.263158	0.973684	NA	NA
2017-04-27	exposed	Mud	KGB	0.8	0.95	NA	NA
2017-04-27	control	Mud	KGB	0.05	0.175	NA	NA
2017-04-27	exposed	Mud	KGB	0.825	0.975	NA	NA
2017-04-25	exposed	Cement	KGB	0.725	0.825	NA	NA
2017-04-25	exposed	Cement	KGB	0.4	0.45	NA	NA
2017-04-25	exposed	Cement	KGB	0.4	0.575	NA	NA
2017-04-25	exposed	Cement	KGB	0.6	0.7	NA	NA
2017-04-25	control	Cement	KGB	0.075	0.2	NA	NA
2017-05-03	control	Cement	KGB	0.0789474	0.105263	NA	NA
2017-05-03	exposed	Cement	KGB	0.315789	0.447368	NA	NA
2017-05-03	exposed	Cement	KGB	0.717949	0.820513	NA	NA
2017-05-03	exposed	Cement	KGB	0.512821	0.74359	NA	NA
2017-05-03	exposed	Cement	KGB	0.5	0.825	NA	NA
2017-05-05	exposed	Mud	KGB	0.525	0.825	NA	NA
2017-05-05	control	Mud	KGB	0	0.1	NA	NA
2017-05-05	exposed	Mud	KGB	0.4	0.75	NA	NA
2017-05-05	exposed	Mud	KGB	0.625	0.875	NA	NA
2017-05-05	exposed	Mud	KGB	0.6	0.9	NA	NA
2017-05-09	exposed	Cement	KGB	0.725	0.725	NA	NA
2017-05-09	control	Cement	KGB	0.097561	0.121951	NA	NA
2017-05-09	exposed	Mud	KGB	0.8	0.975	NA	NA
2017-05-09	control	Mud	KGB	0.1	0.1	NA	NA
2017-05-25	exposed	Cement	KGB	0.205128	0.333333	NA	NA
2017-05-25	exposed	Cement	KGB	0.175	0.45	NA	NA
2017-05-25	exposed	Cement	KGB	0.384615	0.461538	NA	NA
2017-05-25	exposed	Cement	KGB	0.075	0.325	NA	NA
2017-05-25	control	Cement	KGB	0.025	0.05	NA	NA
2017-05-26	control	Mud	KGB	0.1	0.1	NA	NA
2017-05-26	exposed	Mud	KGB	0.230769	0.487179	NA	NA
2017-05-26	exposed	Mud	KGB	0.6	0.95	NA	NA
2017-05-26	exposed	Mud	KGB	0.692308	0.948718	NA	NA
2017-05-26	exposed	Mud	KGB	0.605263	0.894737	NA	NA
2017-05-31	exposed	Cement	KGB	0.648649	0.756757	NA	NA
2017-05-31	control	Cement	KGB	0.102564	0.128205	NA	NA
2017-05-31	exposed	Cement	KGB	0.375	0.6	NA	NA
2017-05-31	exposed	Cement	KGB	0.225	0.45	NA	NA
2017-05-31	exposed	Cement	KGB	0.538462	0.692308	NA	NA
2017-06-06	exposed	Mud	KGB	0.102564	0.589744	NA	NA
2017-06-06	exposed	Mud	KGB	0.153846	0.487179	NA	NA
2017-06-06	exposed	Mud	KGB	0.225	0.4	NA	NA
2017-06-06	control	Mud	KGB	0.075	0.15	NA	NA
2017-06-06	exposed	Mud	KGB	0.25	0.6	NA	NA
2017-06-07	exposed	Cement	KGB	0.2	0.975	NA	NA
2017-06-07	control	Cement	KGB	0.105263	0.236842	NA	NA
2017-06-28	exposed	Cement	Wild An. funestus	0.075	0.375	NA	NA
2017-06-28	exposed	Cement	Wild An. funestus	0.230769	0.487179	NA	NA
2017-06-28	exposed	Cement	Wild An. funestus	0.230769	0.487179	NA	NA
2017-06-28	exposed	Cement	Wild An. funestus	0.282051	0.487179	NA	NA
2017-06-28	control	Cement	Wild An. funestus	0.05	0.15	NA	NA
2017-06-29	exposed	Mud	Wild An. funestus	0.3	0.35	NA	NA
2017-06-29	control	Mud	Wild An. funestus	0.025	0.05	NA	NA
2017-06-29	exposed	Mud	Wild An. funestus	0.684211	0.710526	NA	NA
2017-06-29	exposed	Mud	Wild An. funestus	0.6	0.625	NA	NA
2017-06-29	exposed	Mud	Wild An. funestus	0.333333	0.435897	NA	NA
2017-07-05	control	Mud	Wild An. funestus	0.05	0.1	NA	NA
2017-07-05	exposed	Mud	Wild An. funestus	0.425	0.675	NA	NA
2017-07-05	exposed	Mud	Wild An. funestus	0.5	0.625	NA	NA
2017-07-05	exposed	Mud	Wild An. funestus	0.175	0.475	NA	NA
2017-07-05	exposed	Mud	Wild An. funestus	0.275	0.675	NA	NA
2017-07-04	control	Cement	Wild An. funestus	0.1	0.125	NA	NA
2017-07-04	exposed	Cement	Wild An. funestus	0.45	0.625	NA	NA
2017-07-04	exposed	Cement	Wild An. funestus	0.435897	0.487179	NA	NA
2017-07-04	exposed	Cement	Wild An. funestus	0.3	0.6	NA	NA
2017-07-04	exposed	Cement	Wild An. funestus	0.125	0.25	NA	NA
2017-07-11	control	Mud	Wild An. funestus	0.025641	0.0769231	NA	NA
2017-07-11	exposed	Cement	Wild An. funestus	0.025	0.725	NA	NA
2017-07-11	control	Cement	Wild An. funestus	0	0.025641	NA	NA
2017-07-11	exposed	Mud	Wild An. funestus	0.425	0.475	NA	NA
2017-07-25	exposed	Cement	Wild An. funestus	0.1	0.25	0.35	0.425
2017-07-25	exposed	Cement	Wild An. funestus	0.05	0.225	0.325	0.4
2017-07-25	exposed	Cement	Wild An. funestus	0.075	0.075	0.325	0.45
2017-07-25	exposed	Cement	Wild An. funestus	0.15	0.275	0.425	0.425
2017-07-25	control	Cement	Wild An. funestus	0.05	0.05	0.1	0.15
2017-07-26	exposed	Mud	Wild An. funestus	0.225	0.225	0.5	0.775
2017-07-26	exposed	Mud	Wild An. funestus	0.15	0.4	0.8	0.85
2017-07-26	exposed	Mud	Wild An. funestus	0.128205	0.25641	0.666667	0.923077
2017-07-26	control	Mud	Wild An. funestus	0.125	0.125	0.175	0.175
2017-07-26	exposed	Mud	Wild An. funestus	0.3	0.475	0.625	0.9
2017-08-01	exposed	Cement	Wild An. funestus	0.1	0.55	0.625	0.75
2017-08-01	exposed	Cement	Wild An. funestus	0.102564	0.384615	0.538462	0.74359
2017-08-01	exposed	Cement	Wild An. funestus	0.125	0.425	0.5	0.6
2017-08-01	control	Cement	Wild An. funestus	0.05	0.125	0.175	0.225
2017-08-02	exposed	Mud	Wild An. funestus	0.2	0.25	0.45	0.55
2017-08-02	exposed	Mud	Wild An. funestus	0.175	0.225	0.4	0.5
2017-08-02	exposed	Mud	Wild An. funestus	0.15	0.35	0.55	0.6
2017-08-02	control	Mud	Wild An. funestus	0.025	0.075	0.15	0.175
2017-08-08	exposed	Cement	Wild An. funestus	0.125	0.275	0.45	0.525
2017-08-08	control	Cement	Wild An. funestus	0.05	0.1	0.2	0.25
2017-08-08	exposed	Mud	Wild An. funestus	0.075	0.15	0.25	0.275
2017-08-08	control	Mud	Wild An. funestus	0.025	0.075	0.175	0.175
2017-08-25	exposed	Cement	KGB	0.2	0.225	0.275	0.325
2017-08-25	control	Cement	KGB	0.0526316	0.0526316	0.236842	0.236842
2017-08-25	exposed	Cement	KGB	0.0810811	0.135135	0.297297	0.324324
2017-08-25	exposed	Cement	KGB	0.0810811	0.162162	0.243243	0.324324
2017-08-25	exposed	Mud	KGB	0.05	0.1	0.25	0.325
2017-08-25	control	Mud	KGB	0.0769231	0.0769231	0.153846	0.230769
2017-08-25	exposed	Cement	KGB	0.0789474	0.0789474	0.236842	0.315789
2017-08-25	control	Mud	KGB	0.025	0.125	0.225	0.275
2017-08-24	exposed	Cement	KGB	0.0512821	0.179487	0.230769	0.333333
2017-08-24	exposed	Cement	KGB	0.025641	0.179487	0.25641	0.461538
2017-08-24	exposed	Cement	KGB	0.075	0.125	0.2	0.325
2017-08-24	control	Cement	KGB	0.025	0.15	0.15	0.25
2017-09-01	exposed	Mud	KGB	0.025	0.15	0.375	0.4
2017-09-01	exposed	Mud	KGB	0.1	0.125	0.4	0.425
2017-09-01	exposed	Mud	KGB	0.075	0.175	0.45	0.5
2017-09-01	control	Mud	KGB	0	0.075	0.25	0.3
2017-08-29	control	Mud	KGB	0.075	0.225	0.25	0.35
2017-08-29	exposed	Mud	KGB	0.025	0.325	0.55	0.65
2017-08-29	exposed	Mud	KGB	0.125	0.25	0.5	0.525
2017-08-29	exposed	Mud	KGB	0.35	0.375	0.425	0.6
2016-09-01	control	Mud	KGB	0	NA	NA	NA
2016-12-06	exposed	Mud	Wild An. funestus	1	NA	NA	NA
2017-11-17	exposed	Mud	Wild An. gambiae	1	1	1	1
2017-11-17	exposed	Mud	Wild An. gambiae	1	1	1	1
2017-11-17	exposed	Mud	Wild An. gambiae	1	1	1	1
2017-11-17	exposed	Mud	Wild An. gambiae	1	1	1	1
2017-11-17	control	Mud	Wild An. gambiae	0.1	0.1	0.25	0.25
2017-12-05	control	Mud	Wild An. gambiae	0.2	0.25	NA	NA
2017-12-05	exposed	Mud	Wild An. gambiae	1	1	1	1
2017-12-05	exposed	Mud	Wild An. gambiae	1	1	1	1
2017-12-12	control	Cement	Wild An. gambiae	0.05	0.1	NA	NA
2017-12-12	exposed	Cement	Wild An. gambiae	1	1	1	1
2017-12-12	exposed	Cement	Wild An. gambiae	1	1	1	1
2017-12-12	exposed	Cement	Wild An. gambiae	1	1	1	1
2017-12-12	exposed	Cement	Wild An. gambiae	1	1	1	1
2017-12-12	exposed	Cement	Wild An. gambiae	1	1	1	1
2017-12-19	control	Mud	Wild An. gambiae	0.075	0.125	0.2	0.2
2017-12-19	exposed	Mud	Wild An. gambiae	1	1	1	1
2017-12-19	exposed	Mud	Wild An. gambiae	1	1	1	1
2017-12-19	exposed	Mud	Wild An. gambiae	1	1	1	1
2017-12-19	exposed	Mud	Wild An. gambiae	1	1	1	1
2017-12-29	control	Mud	Wild An. gambiae	0.025	0.025	0.125	0.175
2017-12-29	control	Mud	Wild An. gambiae	0	0	0.15	0.225
2017-12-29	exposed	Mud	Wild An. gambiae	1	1	1	1
2017-12-29	exposed	Mud	Wild An. gambiae	1	1	1	1
2017-12-29	exposed	Mud	Wild An. gambiae	1	1	1	1
2017-12-29	exposed	Mud	Wild An. gambiae	1	1	1	1
2017-12-29	exposed	Mud	Wild An. gambiae	1	1	1	1
2018-01-03	exposed	Cement	Wild An. gambiae	1	1	1	1
2018-01-03	control	Cement	Wild An. gambiae	0.025	0.175	0.2	0.225
2018-01-03	exposed	Cement	Wild An. gambiae	0.6	1	1	1
2018-01-03	exposed	Cement	Wild An. gambiae	1	1	1	1
2018-01-03	exposed	Cement	Wild An. gambiae	1	1	1	1
2018-01-16	exposed	Cement	Wild An. gambiae	1	1	1	1
2018-01-16	control	Cement	Wild An. gambiae	0.025	0.225	0.25	0.3
2018-01-16	exposed	Cement	Wild An. gambiae	1	1	1	1
2018-01-16	exposed	Cement	Wild An. gambiae	1	1	1	1
2018-01-16	exposed	Cement	Wild An. gambiae	1	1	1	1
2018-01-24	control	Cement	Wild An. gambiae	0	0.15	0.25	0.275
2018-01-24	exposed	Cement	Wild An. gambiae	1	1	1	1
2018-01-30	exposed	Mud	Wild An. gambiae	1	1	1	1
2018-01-30	exposed	Mud	Wild An. gambiae	1	1	1	1
2018-01-30	exposed	Mud	Wild An. gambiae	1	1	1	1
2018-01-30	control	Mud	Wild An. gambiae	0.1	0.125	0.2	0.225
2018-01-30	exposed	Mud	Wild An. gambiae	1	1	1	1
2018-02-09	control	Mud	Wild An. gambiae	0.1	0.125	0.225	0.275
2018-02-09	exposed	Mud	Wild An. gambiae	1	1	1	1
2018-02-09	exposed	Mud	Wild An. gambiae	1	1	1	1
2018-02-09	exposed	Mud	Wild An. gambiae	1	1	1	1
2018-02-09	control	Mud	Wild An. gambiae	0.225	0.175	0.25	0.275
2018-02-06	control	Cement	Wild An. gambiae	0.025	0.1	0.2	0.25
2018-02-06	exposed	Cement	Wild An. gambiae	1	1	1	1
2018-02-06	control	Cement	Wild An. gambiae	0.05	0.1	0.2	0.225
2018-02-06	exposed	Cement	Wild An. gambiae	1	1	1	1
2018-02-06	exposed	Cement	Wild An. gambiae	1	1	1	1
2018-02-06	exposed	Cement	Wild An. gambiae	1	1	1	1
2018-02-06	exposed	Cement	Wild An. gambiae	1	1	1	1
2018-02-20	exposed	Mud	Wild An. gambiae	1	1	1	1
2018-02-20	exposed	Mud	Wild An. gambiae	1	1	1	1
2018-02-20	exposed	Mud	Wild An. gambiae	1	1	1	1
2018-02-20	control	Mud	Wild An. gambiae	0	0.15	0.25	0.275
2018-02-20	exposed	Mud	Wild An. gambiae	1	1	1	1
2018-03-08	exposed	Cement	Wild An. gambiae	1	1	1	1
2018-03-08	exposed	Cement	Wild An. gambiae	1	1	1	1
2018-03-08	exposed	Cement	Wild An. gambiae	1	1	1	1
2018-03-08	control	Cement	Wild An. gambiae	0.2	0.2	0.3	0.3
2018-03-08	exposed	Cement	Wild An. gambiae	1	1	1	1
2018-03-22	exposed	Mud	Wild An. gambiae	1	1	1	1
2018-03-22	exposed	Mud	Wild An. gambiae	0.925	1	1	1
2018-03-22	exposed	Mud	Wild An. gambiae	0.975	1	1	1
2018-03-22	exposed	Mud	Wild An. gambiae	1	1	1	1
2018-03-22	control	Mud	Wild An. gambiae	0.175	0.2	0.325	0.35
2018-03-27	exposed	Mud	Wild An. gambiae	0.975	1	1	1
2018-03-27	control	Mud	Wild An. gambiae	0.05	0.1	0.175	0.225
2018-03-29	control	Mud	Wild An. gambiae	0.075	0.125	0.15	0.175
2018-03-29	exposed	Mud	Wild An. gambiae	1	1	1	1
2018-03-29	exposed	Mud	Wild An. gambiae	0.975	1	1	1
2018-03-29	exposed	Mud	Wild An. gambiae	1	1	1	1
2018-03-29	exposed	Mud	Wild An. gambiae	1	1	1	1
2018-03-27	exposed	Cement	Wild An. gambiae	0.975	1	1	1
2018-03-27	control	Cement	Wild An. gambiae	0.025	0.1	0.15	0.15
2018-04-10	exposed	Cement	Wild An. gambiae	1	1	1	1
2018-04-10	exposed	Cement	Wild An. gambiae	0.9	1	1	1
2018-04-10	exposed	Cement	Wild An. gambiae	1	1	1	1
2018-04-10	exposed	Cement	Wild An. gambiae	0.975	1	1	1
2018-04-10	control	Cement	Wild An. gambiae	0.1	0.125	0.15	0.15
2018-04-20	exposed	Mud	Wild An. gambiae	0.975	1	1	1
2018-04-20	exposed	Mud	Wild An. gambiae	0.975	1	1	1
2018-04-20	exposed	Mud	Wild An. gambiae	0.975	1	1	1
2018-04-20	control	Mud	Wild An. gambiae	0.05	0.05	0.075	0.075
2018-04-25	exposed	Cement	Wild An. gambiae	1	1	1	1
2018-04-25	exposed	Cement	Wild An. gambiae	0.725	1	1	1
2018-04-25	control	Cement	Wild An. gambiae	0.075	0.075	0.15	0.2
2018-04-25	exposed	Cement	Wild An. gambiae	0.55	1	1	1
2018-04-25	exposed	Cement	Wild An. gambiae	0.675	1	1	1
2018-05-03	exposed	Mud	Wild An. gambiae	1	1	1	1
2018-05-03	control	Mud	Wild An. gambiae	0.05	0.05	0.05	0.075
2018-05-03	exposed	Cement	Wild An. gambiae	0.975	0.975	1	1
2018-05-03	control	Cement	Wild An. gambiae	0.075	0.1	0.1	0.15
2018-06-08	control	Cement	Wild An. gambiae	0.181818	0.333333	0.424242	0.878788
2018-06-08	exposed	Cement	Wild An. gambiae	0.641026	0.692308	0.871795	0.923077
2018-06-08	exposed	Cement	Wild An. gambiae	0.536585	0.560976	0.756098	0.780488
2018-06-08	exposed	Cement	Wild An. gambiae	0.71875	0.84375	0.96875	0.96875
2018-06-08	exposed	Cement	Wild An. gambiae	0.945946	1	1	1
2018-07-25	control	Cement	KGB	0.0930233	0.255814	0.627907	0.627907
2018-07-24	control	Mud	Wild An. gambiae	0.125	0.125	0.2	0.2
2018-07-24	exposed	Mud	KGB	0.621622	0.648649	0.702703	0.702703
2018-08-28	exposed	Mud	KGB	0.866667	0.866667	0.977778	0.977778
2018-08-28	control	Cement	KGB	0.1	0.15	0.25	0.325
2018-08-28	control	Mud	KGB	0.05	0.075	0.2	0.25
2018-08-24	exposed	Cement	KGB	0.97561	1	1	1
2018-08-24	exposed	Cement	KGB	0.225	0.3	0.45	0.55
2018-08-24	exposed	Cement	KGB	0.25641	0.333333	0.512821	0.589744
2018-08-24	exposed	Cement	KGB	0.146341	0.243902	0.609756	0.634146
2018-08-24	control	Cement	KGB	0	0.1	0.425	0.45
2018-08-03	exposed	Mud	KGB	0.102564	0.128205	0.435897	0.948718
2018-08-03	exposed	Mud	KGB	0.242424	0.424242	0.69697	0.939394
2018-08-03	exposed	Mud	KGB	0.378378	0.594595	0.837838	0.972973
2018-08-03	exposed	Mud	KGB	0.225	0.4	0.575	0.875
2018-08-03	control	Mud	KGB	0	0.0512821	0.205128	0.282051

## Sheet: Data dictionary
Variabel	Definition
test_date	Date when the WHO cone bioassay was conducted
house	Whether the house was a sprayed house or a control house
house_wall_type	Type of house walls
mosquito_species	The species used in the WHO cone bioassay
total_mortality_rate_24	Total mosquito mortality 24h post exposure to walls (considering all cones)
total_mortality_rate_48	Total mosquito mortality 48h post exposure to walls (considering all cones)
total_mortality_rate_96	Total mosquito mortality 96h post exposure to walls (considering all cones)
total_mortality_rate_120	Total mosquito mortality 120h post exposure to walls (considering all cones)
