# Supplementary material for: The realized efficacy of indoor residual spraying campaigns falls quickly below the recommended WHO threshold when coverage, pace of spraying and residual efficacy on different wall types are considered
Source: PLoS One. 2022 Oct 3;17(10):e0272655. doi: 10.1371/journal.pone.0272655 (PMC9529131; doi:10.1371/journal.pone.0272655)
Supplement: S2 File — (XLSX) [file pone.0272655.s005.xlsx]

## Sheet: IRS_pace_of_spraying
irs_campaign	cross_sectional_month	household_anonym_number	fumigdate
2016	May_2017	1	2016-08-22
2016	May_2017	2	2016-08-22
2016	May_2017	3	2016-08-22
2016	May_2017	4	2016-08-22
2016	May_2017	5	2016-08-22
2016	May_2017	6	2016-08-22
2016	May_2017	7	2016-08-23
2016	May_2017	8	2016-08-23
2016	May_2017	9	2016-08-23
2016	May_2017	10	2016-08-23
2016	May_2017	11	2016-08-23
2016	May_2017	12	2016-08-23
2016	May_2017	13	2016-08-23
2016	May_2017	14	2016-08-23
2016	May_2017	15	2016-08-23
2016	May_2017	16	2016-08-23
2016	May_2017	17	2016-08-24
2016	May_2017	18	2016-08-24
2016	May_2017	19	2016-08-24
2016	May_2017	20	2016-08-24
2016	May_2017	21	2016-08-24
2016	May_2017	22	2016-08-24
2016	May_2017	23	2016-08-24
2016	May_2017	24	2016-08-24
2016	May_2017	25	2016-08-24
2016	May_2017	26	2016-08-24
2016	May_2017	27	2016-08-25
2016	May_2017	28	2016-08-25
2016	May_2017	29	2016-08-25
2016	May_2017	30	2016-08-25
2016	May_2017	31	2016-08-25
2016	May_2017	32	2016-08-25
2016	May_2017	33	2016-08-25
2016	May_2017	34	2016-08-25
2016	May_2017	35	2016-08-25
2016	May_2017	36	2016-08-26
2016	May_2017	37	2016-08-26
2016	May_2017	38	2016-08-26
2016	May_2017	39	2016-08-26
2016	May_2017	40	2016-08-26
2016	May_2017	41	2016-08-26
2016	May_2017	42	2016-08-26
2016	May_2017	43	2016-08-26
2016	May_2017	44	2016-08-26
2016	May_2017	45	2016-08-26
2016	May_2017	46	2016-08-26
2016	May_2017	47	2016-08-26
2016	May_2017	48	2016-08-26
2016	May_2017	49	2016-08-26
2016	May_2017	50	2016-08-27
2016	May_2017	51	2016-08-27
2016	May_2017	52	2016-08-28
2016	May_2017	53	2016-08-28
2016	May_2017	54	2016-08-28
2016	May_2017	55	2016-08-28
2016	May_2017	56	2016-08-28
2016	May_2017	57	2016-08-28
2016	May_2017	58	2016-08-28
2016	May_2017	59	2016-08-28
2016	May_2017	60	2016-08-29
2016	May_2017	61	2016-08-29
2016	May_2017	62	2016-08-29
2016	May_2017	63	2016-08-29
2016	May_2017	64	2016-08-29
2016	May_2017	65	2016-08-29
2016	May_2017	66	2016-08-29
2016	May_2017	67	2016-08-29
2016	May_2017	68	2016-08-29
2016	May_2017	69	2016-08-29
2016	May_2017	70	2016-08-29
2016	May_2017	71	2016-08-30
2016	May_2017	72	2016-08-30
2016	May_2017	73	2016-08-30
2016	May_2017	74	2016-08-30
2016	May_2017	75	2016-08-30
2016	May_2017	76	2016-08-30
2016	May_2017	77	2016-08-30
2016	May_2017	78	2016-08-30
2016	May_2017	79	2016-08-30
2016	May_2017	80	2016-08-30
2016	May_2017	81	2016-08-30
2016	May_2017	82	2016-08-30
2016	May_2017	83	2016-08-30
2016	May_2017	84	2016-08-30
2016	May_2017	85	2016-08-30
2016	May_2017	86	2016-08-30
2016	May_2017	87	2016-08-30
2016	May_2017	88	2016-08-31
2016	May_2017	89	2016-08-31
2016	May_2017	90	2016-08-31
2016	May_2017	91	2016-08-31
2016	May_2017	92	2016-08-31
2016	May_2017	93	2016-08-31
2016	May_2017	94	2016-09-01
2016	May_2017	95	2016-09-01
2016	May_2017	96	2016-09-01
2016	May_2017	97	2016-09-01
2016	May_2017	98	2016-09-01
2016	May_2017	99	2016-09-02
2016	May_2017	100	2016-09-02
2016	May_2017	101	2016-09-02
2016	May_2017	102	2016-09-02
2016	May_2017	103	2016-09-02
2016	May_2017	104	2016-09-02
2016	May_2017	105	2016-09-02
2016	May_2017	106	2016-09-02
2016	May_2017	107	2016-09-03
2016	May_2017	108	2016-09-03
2016	May_2017	109	2016-09-03
2016	May_2017	110	2016-09-03
2016	May_2017	111	2016-09-03
2016	May_2017	112	2016-09-04
2016	May_2017	113	2016-09-05
2016	May_2017	114	2016-09-05
2016	May_2017	115	2016-09-05
2016	May_2017	116	2016-09-05
2016	May_2017	117	2016-09-05
2016	May_2017	118	2016-09-05
2016	May_2017	119	2016-09-06
2016	May_2017	120	2016-09-06
2016	May_2017	121	2016-09-06
2016	May_2017	122	2016-09-06
2016	May_2017	123	2016-09-06
2016	May_2017	124	2016-09-06
2016	May_2017	125	2016-09-06
2016	May_2017	126	2016-09-07
2016	May_2017	127	2016-09-07
2016	May_2017	128	2016-09-07
2016	May_2017	129	2016-09-07
2016	May_2017	130	2016-09-07
2016	May_2017	131	2016-09-07
2016	May_2017	132	2016-09-07
2016	May_2017	133	2016-09-07
2016	May_2017	134	2016-09-08
2016	May_2017	135	2016-09-08
2016	May_2017	136	2016-09-08
2016	May_2017	137	2016-09-08
2016	May_2017	138	2016-09-08
2016	May_2017	139	2016-09-08
2016	May_2017	140	2016-09-08
2016	May_2017	141	2016-09-08
2016	May_2017	142	2016-09-08
2016	May_2017	143	2016-09-08
2016	May_2017	144	2016-09-08
2016	May_2017	145	2016-09-09
2016	May_2017	146	2016-09-09
2016	May_2017	147	2016-09-09
2016	May_2017	148	2016-09-09
2016	May_2017	149	2016-09-09
2016	May_2017	150	2016-09-09
2016	May_2017	151	2016-09-09
2016	May_2017	152	2016-09-09
2016	May_2017	153	2016-09-09
2016	May_2017	154	2016-09-09
2016	May_2017	155	2016-09-09
2016	May_2017	156	2016-09-09
2016	May_2017	157	2016-09-09
2016	May_2017	158	2016-09-09
2016	May_2017	159	2016-09-09
2016	May_2017	160	2016-09-09
2016	May_2017	161	2016-09-09
2016	May_2017	162	2016-09-09
2016	May_2017	163	2016-09-09
2016	May_2017	164	2016-09-09
2016	May_2017	165	2016-09-09
2016	May_2017	166	2016-09-09
2016	May_2017	167	2016-09-10
2016	May_2017	168	2016-09-10
2016	May_2017	169	2016-09-10
2016	May_2017	170	2016-09-10
2016	May_2017	171	2016-09-10
2016	May_2017	172	2016-09-10
2016	May_2017	173	2016-09-10
2016	May_2017	174	2016-09-10
2016	May_2017	175	2016-09-10
2016	May_2017	176	2016-09-10
2016	May_2017	177	2016-09-10
2016	May_2017	178	2016-09-10
2016	May_2017	179	2016-09-10
2016	May_2017	180	2016-09-10
2016	May_2017	181	2016-09-10
2016	May_2017	182	2016-09-10
2016	May_2017	183	2016-09-10
2016	May_2017	184	2016-09-10
2016	May_2017	185	2016-09-10
2016	May_2017	186	2016-09-10
2016	May_2017	187	2016-09-10
2016	May_2017	188	2016-09-10
2016	May_2017	189	2016-09-10
2016	May_2017	190	2016-09-10
2016	May_2017	191	2016-09-10
2016	May_2017	192	2016-09-10
2016	May_2017	193	2016-09-10
2016	May_2017	194	2016-09-10
2016	May_2017	195	2016-09-10
2016	May_2017	196	2016-09-10
2016	May_2017	197	2016-09-11
2016	May_2017	198	2016-09-11
2016	May_2017	199	2016-09-11
2016	May_2017	200	2016-09-11
2016	May_2017	201	2016-09-11
2016	May_2017	202	2016-09-11
2016	May_2017	203	2016-09-11
2016	May_2017	204	2016-09-11
2016	May_2017	205	2016-09-11
2016	May_2017	206	2016-09-11
2016	May_2017	207	2016-09-11
2016	May_2017	208	2016-09-11
2016	May_2017	209	2016-09-11
2016	May_2017	210	2016-09-12
2016	May_2017	211	2016-09-12
2016	May_2017	212	2016-09-12
2016	May_2017	213	2016-09-12
2016	May_2017	214	2016-09-12
2016	May_2017	215	2016-09-12
2016	May_2017	216	2016-09-12
2016	May_2017	217	2016-09-12
2016	May_2017	218	2016-09-12
2016	May_2017	219	2016-09-12
2016	May_2017	220	2016-09-12
2016	May_2017	221	2016-09-12
2016	May_2017	222	2016-09-12
2016	May_2017	223	2016-09-12
2016	May_2017	224	2016-09-12
2016	May_2017	225	2016-09-12
2016	May_2017	226	2016-09-13
2016	May_2017	227	2016-09-13
2016	May_2017	228	2016-09-13
2016	May_2017	229	2016-09-13
2016	May_2017	230	2016-09-13
2016	May_2017	231	2016-09-13
2016	May_2017	232	2016-09-13
2016	May_2017	233	2016-09-13
2016	May_2017	234	2016-09-13
2016	May_2017	235	2016-09-13
2016	May_2017	236	2016-09-13
2016	May_2017	237	2016-09-13
2016	May_2017	238	2016-09-13
2016	May_2017	239	2016-09-13
2016	May_2017	240	2016-09-13
2016	May_2017	241	2016-09-13
2016	May_2017	242	2016-09-13
2016	May_2017	243	2016-09-13
2016	May_2017	244	2016-09-13
2016	May_2017	245	2016-09-13
2016	May_2017	246	2016-09-13
2016	May_2017	247	2016-09-13
2016	May_2017	248	2016-09-13
2016	May_2017	249	2016-09-14
2016	May_2017	250	2016-09-14
2016	May_2017	251	2016-09-14
2016	May_2017	252	2016-09-14
2016	May_2017	253	2016-09-14
2016	May_2017	254	2016-09-14
2016	May_2017	255	2016-09-14
2016	May_2017	256	2016-09-14
2016	May_2017	257	2016-09-14
2016	May_2017	258	2016-09-14
2016	May_2017	259	2016-09-14
2016	May_2017	260	2016-09-14
2016	May_2017	261	2016-09-14
2016	May_2017	262	2016-09-14
2016	May_2017	263	2016-09-14
2016	May_2017	264	2016-09-14
2016	May_2017	265	2016-09-15
2016	May_2017	266	2016-09-15
2016	May_2017	267	2016-09-15
2016	May_2017	268	2016-09-15
2016	May_2017	269	2016-09-15
2016	May_2017	270	2016-09-15
2016	May_2017	271	2016-09-15
2016	May_2017	272	2016-09-15
2016	May_2017	273	2016-09-15
2016	May_2017	274	2016-09-15
2016	May_2017	275	2016-09-15
2016	May_2017	276	2016-09-15
2016	May_2017	277	2016-09-15
2016	May_2017	278	2016-09-15
2016	May_2017	279	2016-09-15
2016	May_2017	280	2016-09-15
2016	May_2017	281	2016-09-15
2016	May_2017	282	2016-09-15
2016	May_2017	283	2016-09-15
2016	May_2017	284	2016-09-15
2016	May_2017	285	2016-09-15
2016	May_2017	286	2016-09-15
2016	May_2017	287	2016-09-16
2016	May_2017	288	2016-09-16
2016	May_2017	289	2016-09-16
2016	May_2017	290	2016-09-16
2016	May_2017	291	2016-09-16
2016	May_2017	292	2016-09-16
2016	May_2017	293	2016-09-16
2016	May_2017	294	2016-09-16
2016	May_2017	295	2016-09-17
2016	May_2017	296	2016-09-17
2016	May_2017	297	2016-09-17
2016	May_2017	298	2016-09-17
2016	May_2017	299	2016-09-17
2016	May_2017	300	2016-09-17
2016	May_2017	301	2016-09-17
2016	May_2017	302	2016-09-17
2016	May_2017	303	2016-09-17
2016	May_2017	304	2016-09-17
2016	May_2017	305	2016-09-17
2016	May_2017	306	2016-09-18
2016	May_2017	307	2016-09-18
2016	May_2017	308	2016-09-18
2016	May_2017	309	2016-09-18
2016	May_2017	310	2016-09-18
2016	May_2017	311	2016-09-18
2016	May_2017	312	2016-09-18
2016	May_2017	313	2016-09-18
2016	May_2017	314	2016-09-18
2016	May_2017	315	2016-09-18
2016	May_2017	316	2016-09-18
2016	May_2017	317	2016-09-18
2016	May_2017	318	2016-09-19
2016	May_2017	319	2016-09-19
2016	May_2017	320	2016-09-19
2016	May_2017	321	2016-09-19
2016	May_2017	322	2016-09-19
2016	May_2017	323	2016-09-20
2016	May_2017	324	2016-09-20
2016	May_2017	325	2016-09-20
2016	May_2017	326	2016-09-20
2016	May_2017	327	2016-09-20
2016	May_2017	328	2016-09-20
2016	May_2017	329	2016-09-20
2016	May_2017	330	2016-09-20
2016	May_2017	331	2016-09-20
2016	May_2017	332	2016-09-20
2016	May_2017	333	2016-09-20
2016	May_2017	334	2016-09-20
2016	May_2017	335	2016-09-20
2016	May_2017	336	2016-09-20
2016	May_2017	337	2016-09-20
2016	May_2017	338	2016-09-20
2016	May_2017	339	2016-09-20
2016	May_2017	340	2016-09-20
2016	May_2017	341	2016-09-20
2016	May_2017	342	2016-09-20
2016	May_2017	343	2016-09-20
2016	May_2017	344	2016-09-20
2016	May_2017	345	2016-09-20
2016	May_2017	346	2016-09-20
2016	May_2017	347	2016-09-20
2016	May_2017	348	2016-09-20
2016	May_2017	349	2016-09-20
2016	May_2017	350	2016-09-20
2016	May_2017	351	2016-09-20
2016	May_2017	352	2016-09-21
2016	May_2017	353	2016-09-21
2016	May_2017	354	2016-09-21
2016	May_2017	355	2016-09-21
2016	May_2017	356	2016-09-21
2016	May_2017	357	2016-09-21
2016	May_2017	358	2016-09-21
2016	May_2017	359	2016-09-21
2016	May_2017	360	2016-09-21
2016	May_2017	361	2016-09-21
2016	May_2017	362	2016-09-21
2016	May_2017	363	2016-09-22
2016	May_2017	364	2016-09-22
2016	May_2017	365	2016-09-22
2016	May_2017	366	2016-09-22
2016	May_2017	367	2016-09-22
2016	May_2017	368	2016-09-22
2016	May_2017	369	2016-09-22
2016	May_2017	370	2016-09-22
2016	May_2017	371	2016-09-22
2016	May_2017	372	2016-09-22
2016	May_2017	373	2016-09-22
2016	May_2017	374	2016-09-22
2016	May_2017	375	2016-09-22
2016	May_2017	376	2016-09-23
2016	May_2017	377	2016-09-23
2016	May_2017	378	2016-09-23
2016	May_2017	379	2016-09-23
2016	May_2017	380	2016-09-23
2016	May_2017	381	2016-09-23
2016	May_2017	382	2016-09-23
2016	May_2017	383	2016-09-23
2016	May_2017	384	2016-09-23
2016	May_2017	385	2016-09-23
2016	May_2017	386	2016-09-23
2016	May_2017	387	2016-09-24
2016	May_2017	388	2016-09-24
2016	May_2017	389	2016-09-24
2016	May_2017	390	2016-09-24
2016	May_2017	391	2016-09-24
2016	May_2017	392	2016-09-24
2016	May_2017	393	2016-09-24
2016	May_2017	394	2016-09-24
2016	May_2017	395	2016-09-24
2016	May_2017	396	2016-09-24
2016	May_2017	397	2016-09-25
2016	May_2017	398	2016-09-25
2016	May_2017	399	2016-09-25
2016	May_2017	400	2016-09-25
2016	May_2017	401	2016-09-25
2016	May_2017	402	2016-09-25
2016	May_2017	403	2016-09-25
2016	May_2017	404	2016-09-25
2016	May_2017	405	2016-09-25
2016	May_2017	406	2016-09-25
2016	May_2017	407	2016-09-25
2016	May_2017	408	2016-09-25
2016	May_2017	409	2016-09-26
2016	May_2017	410	2016-09-26
2016	May_2017	411	2016-09-26
2016	May_2017	412	2016-09-26
2016	May_2017	413	2016-09-26
2016	May_2017	414	2016-09-26
2016	May_2017	415	2016-09-26
2016	May_2017	416	2016-09-26
2016	May_2017	417	2016-09-26
2016	May_2017	418	2016-09-26
2016	May_2017	419	2016-09-27
2016	May_2017	420	2016-09-27
2016	May_2017	421	2016-09-27
2016	May_2017	422	2016-09-27
2016	May_2017	423	2016-09-27
2016	May_2017	424	2016-09-27
2016	May_2017	425	2016-09-27
2016	May_2017	426	2016-09-27
2016	May_2017	427	2016-09-27
2016	May_2017	428	2016-09-27
2016	May_2017	429	2016-09-28
2016	May_2017	430	2016-09-28
2016	May_2017	431	2016-09-28
2016	May_2017	432	2016-09-28
2016	May_2017	433	2016-09-28
2016	May_2017	434	2016-09-28
2016	May_2017	435	2016-09-28
2016	May_2017	436	2016-09-28
2016	May_2017	437	2016-09-28
2016	May_2017	438	2016-09-29
2016	May_2017	439	2016-09-29
2016	May_2017	440	2016-09-29
2016	May_2017	441	2016-09-29
2016	May_2017	442	2016-09-29
2016	May_2017	443	2016-09-30
2016	May_2017	444	2016-10-02
2016	May_2017	445	2016-10-02
2016	May_2017	446	2016-10-03
2016	May_2017	447	2016-10-04
2016	May_2017	448	2016-10-04
2016	May_2017	449	2016-10-05
2016	May_2017	450	2016-10-05
2016	May_2017	451	2016-10-05
2016	May_2017	452	2016-10-06
2016	May_2017	453	2016-10-06
2016	May_2017	454	2016-10-06
2016	May_2017	455	2016-10-07
2016	May_2017	456	2016-10-07
2016	May_2017	457	2016-10-07
2016	May_2017	458	2016-10-07
2016	May_2017	459	2016-10-07
2016	May_2017	460	2016-10-07
2016	May_2017	461	2016-10-07
2016	May_2017	462	2016-10-07
2016	May_2017	463	2016-10-07
2016	May_2017	464	2016-10-07
2016	May_2017	465	2016-10-07
2016	May_2017	466	2016-10-08
2016	May_2017	467	2016-10-08
2016	May_2017	468	2016-10-08
2016	May_2017	469	2016-10-08
2016	May_2017	470	2016-10-08
2016	May_2017	471	2016-10-08
2016	May_2017	472	2016-10-08
2016	May_2017	473	2016-10-09
2016	May_2017	474	2016-10-09
2016	May_2017	475	2016-10-09
2016	May_2017	476	2016-10-09
2016	May_2017	477	2016-10-09
2016	May_2017	478	2016-10-09
2016	May_2017	479	2016-10-09
2016	May_2017	480	2016-10-09
2016	May_2017	481	2016-10-10
2016	May_2017	482	2016-10-10
2016	May_2017	483	2016-10-10
2016	May_2017	484	2016-10-10
2016	May_2017	485	2016-10-10
2016	May_2017	486	2016-10-10
2016	May_2017	487	2016-10-10
2016	May_2017	488	2016-10-10
2016	May_2017	489	2016-10-10
2016	May_2017	490	2016-10-10
2016	May_2017	491	2016-10-10
2016	May_2017	492	2016-10-10
2016	May_2017	493	2016-10-10
2016	May_2017	494	2016-10-10
2016	May_2017	495	2016-10-10
2016	May_2017	496	2016-10-10
2016	May_2017	497	2016-10-10
2016	May_2017	498	2016-10-10
2016	May_2017	499	2016-10-10
2016	May_2017	500	2016-10-10
2016	May_2017	501	2016-10-10
2016	May_2017	502	2016-10-10
2016	May_2017	503	2016-10-11
2016	May_2017	504	2016-10-11
2016	May_2017	505	2016-10-11
2016	May_2017	506	2016-10-11
2016	May_2017	507	2016-10-11
2016	May_2017	508	2016-10-11
2016	May_2017	509	2016-10-11
2016	May_2017	510	2016-10-11
2016	May_2017	511	2016-10-11
2016	May_2017	512	2016-10-11
2016	May_2017	513	2016-10-11
2016	May_2017	514	2016-10-11
2016	May_2017	515	2016-10-11
2016	May_2017	516	2016-10-11
2016	May_2017	517	2016-10-11
2016	May_2017	518	2016-10-11
2016	May_2017	519	2016-10-11
2016	May_2017	520	2016-10-11
2016	May_2017	521	2016-10-11
2016	May_2017	522	2016-10-11
2016	May_2017	523	2016-10-11
2016	May_2017	524	2016-10-11
2016	May_2017	525	2016-10-11
2016	May_2017	526	2016-10-11
2016	May_2017	527	2016-10-11
2016	May_2017	528	2016-10-12
2016	May_2017	529	2016-10-12
2016	May_2017	530	2016-10-12
2016	May_2017	531	2016-10-12
2016	May_2017	532	2016-10-12
2016	May_2017	533	2016-10-12
2016	May_2017	534	2016-10-12
2016	May_2017	535	2016-10-12
2016	May_2017	536	2016-10-13
2016	May_2017	537	2016-10-13
2016	May_2017	538	2016-10-13
2016	May_2017	539	2016-10-13
2016	May_2017	540	2016-10-13
2016	May_2017	541	2016-10-13
2016	May_2017	542	2016-10-13
2016	May_2017	543	2016-10-14
2016	May_2017	544	2016-10-15
2016	May_2017	545	2016-10-15
2016	May_2017	546	2016-10-15
2016	May_2017	547	2016-10-15
2016	May_2017	548	2016-10-15
2016	May_2017	549	2016-10-16
2016	May_2017	550	2016-10-16
2016	May_2017	551	2016-10-16
2016	May_2017	552	2016-10-17
2016	May_2017	553	2016-10-17
2016	May_2017	554	2016-10-17
2016	May_2017	555	2016-10-17
2016	May_2017	556	2016-10-17
2016	May_2017	557	2016-10-17
2016	May_2017	558	2016-10-17
2016	May_2017	559	2016-10-17
2016	May_2017	560	2016-10-17
2016	May_2017	561	2016-10-17
2016	May_2017	562	2016-10-17
2016	May_2017	563	2016-10-17
2016	May_2017	564	2016-10-17
2016	May_2017	565	2016-10-17
2016	May_2017	566	2016-10-17
2016	May_2017	567	2016-10-17
2016	May_2017	568	2016-10-17
2016	May_2017	569	2016-10-17
2016	May_2017	570	2016-10-18
2016	May_2017	571	2016-10-18
2016	May_2017	572	2016-10-18
2016	May_2017	573	2016-10-18
2016	May_2017	574	2016-10-18
2016	May_2017	575	2016-10-18
2016	May_2017	576	2016-10-18
2016	May_2017	577	2016-10-18
2016	May_2017	578	2016-10-18
2016	May_2017	579	2016-10-18
2016	May_2017	580	2016-10-18
2016	May_2017	581	2016-10-18
2016	May_2017	582	2016-10-18
2016	May_2017	583	2016-10-18
2016	May_2017	584	2016-10-18
2016	May_2017	585	2016-10-19
2016	May_2017	586	2016-10-19
2016	May_2017	587	2016-10-19
2016	May_2017	588	2016-10-19
2016	May_2017	589	2016-10-20
2016	May_2017	590	2016-10-20
2016	May_2017	591	2016-10-20
2016	May_2017	592	2016-10-20
2016	May_2017	593	2016-10-20
2016	May_2017	594	2016-10-20
2016	May_2017	595	2016-10-20
2016	May_2017	596	2016-10-20
2016	May_2017	597	2016-10-20
2016	May_2017	598	2016-10-20
2016	May_2017	599	2016-10-20
2016	May_2017	600	2016-10-20
2016	May_2017	601	2016-10-20
2016	May_2017	602	2016-10-20
2016	May_2017	603	2016-10-20
2016	May_2017	604	2016-10-20
2016	May_2017	605	2016-10-20
2016	May_2017	606	2016-10-21
2016	May_2017	607	2016-10-22
2016	May_2017	608	2016-10-22
2016	May_2017	609	2016-10-23
2016	May_2017	610	2016-10-23
2016	May_2017	611	2016-10-23
2016	May_2017	612	2016-10-23
2016	May_2017	613	2016-10-23
2016	May_2017	614	2016-10-23
2016	May_2017	615	2016-10-23
2016	May_2017	616	2016-10-23
2016	May_2017	617	2016-10-23
2016	May_2017	618	2016-10-23
2016	May_2017	619	2016-10-23
2016	May_2017	620	2016-10-23
2016	May_2017	621	2016-10-23
2016	May_2017	622	2016-10-23
2016	May_2017	623	2016-10-23
2016	May_2017	624	2016-10-23
2016	May_2017	625	2016-10-23
2016	May_2017	626	2016-10-23
2016	May_2017	627	2016-10-23
2016	May_2017	628	2016-10-24
2016	May_2017	629	2016-10-24
2016	May_2017	630	2016-10-24
2016	May_2017	631	2016-10-24
2016	May_2017	632	2016-10-24
2016	May_2017	633	2016-10-24
2016	May_2017	634	2016-10-24
2016	May_2017	635	2016-10-24
2016	May_2017	636	2016-10-24
2016	May_2017	637	2016-10-25
2016	May_2017	638	2016-10-25
2016	May_2017	639	2016-10-25
2016	May_2017	640	2016-10-25
2016	May_2017	641	2016-10-25
2016	May_2017	642	2016-10-25
2016	May_2017	643	2016-10-25
2016	May_2017	644	2016-10-25
2016	May_2017	645	2016-10-25
2016	May_2017	646	2016-10-25
2016	May_2017	647	2016-10-26
2016	May_2017	648	2016-10-26
2016	May_2017	649	2016-10-26
2016	May_2017	650	2016-10-26
2016	May_2017	651	2016-10-27
2016	May_2017	652	2016-10-27
2016	May_2017	653	2016-10-27
2016	May_2017	654	2016-10-27
2016	May_2017	655	2016-10-27
2016	May_2017	656	2016-10-28
2016	May_2017	657	2016-10-28
2016	May_2017	658	2016-10-28
2016	May_2017	659	2016-10-28
2016	May_2017	660	2016-10-28
2016	May_2017	661	2016-10-28
2016	May_2017	662	2016-10-29
2016	May_2017	663	2016-10-29
2016	May_2017	664	2016-10-29
2016	May_2017	665	2016-10-30
2016	May_2017	666	2016-10-30
2016	May_2017	667	2016-10-30
2016	May_2017	668	2016-10-31
2016	May_2017	669	2016-11-01
2016	May_2017	670	2016-11-01
2016	May_2017	671	2016-11-02
2016	May_2017	672	2016-11-02
2016	May_2017	673	2016-11-02
2016	May_2017	674	2016-11-03
2016	May_2017	675	2016-11-03
2016	May_2017	676	2016-11-03
2016	May_2017	677	2016-11-04
2016	May_2017	678	2016-11-05
2016	May_2017	679	2016-11-05
2016	May_2017	680	2016-11-06
2016	May_2017	681	2016-11-07
2016	May_2017	682	2016-11-08
2016	May_2017	683	2016-11-08
2016	May_2017	684	2016-11-08
2016	May_2017	685	2016-11-09
2016	May_2017	686	2016-11-09
2016	May_2017	687	2016-11-09
2016	May_2017	688	2016-11-09
2016	May_2017	689	2016-11-09
2016	May_2017	690	2016-11-10
2016	May_2017	691	2016-11-10
2016	May_2017	692	2016-11-10
2016	May_2017	693	2016-11-10
2016	May_2017	694	2016-11-10
2016	May_2017	695	2016-11-10
2016	May_2017	696	2016-11-10
2016	May_2017	697	2016-11-11
2016	May_2017	698	2016-11-11
2016	May_2017	699	2016-11-11
2016	May_2017	700	2016-11-11
2016	May_2017	701	2016-11-11
2016	May_2017	702	2016-11-11
2016	May_2017	703	2016-11-11
2016	May_2017	704	2016-11-12
2016	May_2017	705	2016-11-12
2016	May_2017	706	2016-11-13
2016	May_2017	707	2016-11-13
2016	May_2017	708	2016-11-13
2016	May_2017	709	2016-11-13
2016	May_2017	710	2016-11-13
2016	May_2017	711	2016-11-13
2016	May_2017	712	2016-11-14
2016	May_2017	713	2016-11-14
2016	May_2017	714	2016-11-14
2016	May_2017	715	2016-11-14
2016	May_2017	716	2016-11-14
2016	May_2017	717	2016-11-14
2016	May_2017	718	2016-11-15
2016	May_2017	719	2016-11-15
2016	May_2017	720	2016-11-15
2016	May_2017	721	2016-11-15
2016	May_2017	722	2016-11-15
2016	May_2017	723	2016-11-15
2016	May_2017	724	2016-11-15
2016	May_2017	725	2016-11-15
2016	May_2017	726	2016-11-15
2016	May_2017	727	2016-11-15
2016	May_2017	728	2016-11-15
2016	May_2017	729	2016-11-16
2016	May_2017	730	2016-11-16
2016	May_2017	731	2016-11-16
2016	May_2017	732	2016-11-16
2016	May_2017	733	2016-11-16
2016	May_2017	734	2016-11-16
2016	May_2017	735	2016-11-16
2016	May_2017	736	2016-11-16
2016	May_2017	737	2016-11-16
2016	May_2017	738	2016-11-17
2016	May_2017	739	2016-11-17
2016	May_2017	740	2016-11-17
2016	May_2017	741	2016-11-17
2016	May_2017	742	2016-11-17
2016	May_2017	743	2016-11-18
2016	May_2017	744	2016-11-18
2016	May_2017	745	2016-11-18
2016	May_2017	746	2016-11-18
2016	May_2017	747	2016-11-18
2016	May_2017	748	2016-11-18
2016	May_2017	749	2016-11-18
2016	May_2017	750	2016-11-18
2016	May_2017	751	2016-11-18
2016	May_2017	752	2016-11-18
2016	May_2017	753	2016-11-18
2016	May_2017	754	2016-11-18
2016	May_2017	755	2016-11-18
2016	May_2017	756	2016-11-19
2016	May_2017	757	2016-11-19
2016	May_2017	758	2016-11-20
2016	May_2017	759	2016-11-20
2016	May_2017	760	2016-11-20
2016	May_2017	761	2016-11-20
2016	May_2017	762	2016-11-20
2016	May_2017	763	2016-11-20
2016	May_2017	764	2016-11-20
2016	May_2017	765	2016-11-20
2016	May_2017	766	2016-11-20
2016	May_2017	767	2016-11-20
2016	May_2017	768	2016-11-21
2016	May_2017	769	2016-11-21
2016	May_2017	770	2016-11-21
2016	May_2017	771	2016-11-21
2016	May_2017	772	2016-11-21
2016	May_2017	773	2016-11-21
2016	May_2017	774	2016-11-21
2016	May_2017	775	2016-11-22
2016	May_2017	776	2016-11-22
2016	May_2017	777	2016-11-22
2016	May_2017	778	2016-11-22
2016	May_2017	779	2016-11-23
2016	May_2017	780	2016-11-23
2016	May_2017	781	2016-11-23
2016	May_2017	782	2016-11-23
2016	May_2017	783	2016-11-23
2016	May_2017	784	2016-11-24
2016	May_2017	785	2016-11-24
2016	May_2017	786	2016-11-25
2016	May_2017	787	2016-11-25
2016	May_2017	788	2016-11-25
2016	May_2017	789	2016-11-26
2016	May_2017	790	2016-11-26
2016	May_2017	791	2016-11-28
2016	May_2017	792	2016-11-29
2016	May_2017	793	2016-11-29
2016	May_2017	794	2016-11-30
2016	May_2017	795	2016-11-30
2017	May_2018	1	2017-08-21
2017	May_2018	2	2017-08-21
2017	May_2018	3	2017-08-21
2017	May_2018	4	2017-08-21
2017	May_2018	5	2017-08-22
2017	May_2018	6	2017-08-22
2017	May_2018	7	2017-08-22
2017	May_2018	8	2017-08-23
2017	May_2018	9	2017-08-23
2017	May_2018	10	2017-08-24
2017	May_2018	11	2017-08-26
2017	May_2018	12	2017-08-26
2017	May_2018	13	2017-08-27
2017	May_2018	14	2017-08-27
2017	May_2018	15	2017-08-27
2017	May_2018	16	2017-08-27
2017	May_2018	17	2017-08-27
2017	May_2018	18	2017-08-27
2017	May_2018	19	2017-08-27
2017	May_2018	20	2017-08-27
2017	May_2018	21	2017-08-27
2017	May_2018	22	2017-08-27
2017	May_2018	23	2017-08-27
2017	May_2018	24	2017-08-27
2017	May_2018	25	2017-08-27
2017	May_2018	26	2017-08-27
2017	May_2018	27	2017-08-27
2017	May_2018	28	2017-08-27
2017	May_2018	29	2017-08-27
2017	May_2018	30	2017-08-27
2017	May_2018	31	2017-08-27
2017	May_2018	32	2017-08-28
2017	May_2018	33	2017-08-28
2017	May_2018	34	2017-08-28
2017	May_2018	35	2017-08-28
2017	May_2018	36	2017-08-28
2017	May_2018	37	2017-08-28
2017	May_2018	38	2017-08-28
2017	May_2018	39	2017-08-28
2017	May_2018	40	2017-08-28
2017	May_2018	41	2017-08-28
2017	May_2018	42	2017-08-28
2017	May_2018	43	2017-08-28
2017	May_2018	44	2017-08-29
2017	May_2018	45	2017-08-30
2017	May_2018	46	2017-08-30
2017	May_2018	47	2017-08-31
2017	May_2018	48	2017-09-01
2017	May_2018	49	2017-09-01
2017	May_2018	50	2017-09-01
2017	May_2018	51	2017-09-01
2017	May_2018	52	2017-09-01
2017	May_2018	53	2017-09-05
2017	May_2018	54	2017-09-05
2017	May_2018	55	2017-09-05
2017	May_2018	56	2017-09-06
2017	May_2018	57	2017-09-06
2017	May_2018	58	2017-09-06
2017	May_2018	59	2017-09-06
2017	May_2018	60	2017-09-06
2017	May_2018	61	2017-09-07
2017	May_2018	62	2017-09-07
2017	May_2018	63	2017-09-07
2017	May_2018	64	2017-09-07
2017	May_2018	65	2017-09-07
2017	May_2018	66	2017-09-07
2017	May_2018	67	2017-09-07
2017	May_2018	68	2017-09-07
2017	May_2018	69	2017-09-07
2017	May_2018	70	2017-09-07
2017	May_2018	71	2017-09-07
2017	May_2018	72	2017-09-07
2017	May_2018	73	2017-09-07
2017	May_2018	74	2017-09-07
2017	May_2018	75	2017-09-07
2017	May_2018	76	2017-09-07
2017	May_2018	77	2017-09-08
2017	May_2018	78	2017-09-08
2017	May_2018	79	2017-09-08
2017	May_2018	80	2017-09-08
2017	May_2018	81	2017-09-08
2017	May_2018	82	2017-09-08
2017	May_2018	83	2017-09-08
2017	May_2018	84	2017-09-08
2017	May_2018	85	2017-09-08
2017	May_2018	86	2017-09-09
2017	May_2018	87	2017-09-09
2017	May_2018	88	2017-09-09
2017	May_2018	89	2017-09-09
2017	May_2018	90	2017-09-09
2017	May_2018	91	2017-09-09
2017	May_2018	92	2017-09-09
2017	May_2018	93	2017-09-09
2017	May_2018	94	2017-09-09
2017	May_2018	95	2017-09-09
2017	May_2018	96	2017-09-09
2017	May_2018	97	2017-09-09
2017	May_2018	98	2017-09-09
2017	May_2018	99	2017-09-09
2017	May_2018	100	2017-09-09
2017	May_2018	101	2017-09-09
2017	May_2018	102	2017-09-09
2017	May_2018	103	2017-09-09
2017	May_2018	104	2017-09-09
2017	May_2018	105	2017-09-09
2017	May_2018	106	2017-09-09
2017	May_2018	107	2017-09-09
2017	May_2018	108	2017-09-09
2017	May_2018	109	2017-09-09
2017	May_2018	110	2017-09-09
2017	May_2018	111	2017-09-09
2017	May_2018	112	2017-09-09
2017	May_2018	113	2017-09-09
2017	May_2018	114	2017-09-09
2017	May_2018	115	2017-09-09
2017	May_2018	116	2017-09-09
2017	May_2018	117	2017-09-09
2017	May_2018	118	2017-09-09
2017	May_2018	119	2017-09-09
2017	May_2018	120	2017-09-09
2017	May_2018	121	2017-09-09
2017	May_2018	122	2017-09-09
2017	May_2018	123	2017-09-09
2017	May_2018	124	2017-09-09
2017	May_2018	125	2017-09-09
2017	May_2018	126	2017-09-09
2017	May_2018	127	2017-09-09
2017	May_2018	128	2017-09-09
2017	May_2018	129	2017-09-09
2017	May_2018	130	2017-09-09
2017	May_2018	131	2017-09-09
2017	May_2018	132	2017-09-09
2017	May_2018	133	2017-09-09
2017	May_2018	134	2017-09-09
2017	May_2018	135	2017-09-09
2017	May_2018	136	2017-09-09
2017	May_2018	137	2017-09-09
2017	May_2018	138	2017-09-10
2017	May_2018	139	2017-09-10
2017	May_2018	140	2017-09-10
2017	May_2018	141	2017-09-10
2017	May_2018	142	2017-09-10
2017	May_2018	143	2017-09-10
2017	May_2018	144	2017-09-10
2017	May_2018	145	2017-09-10
2017	May_2018	146	2017-09-10
2017	May_2018	147	2017-09-10
2017	May_2018	148	2017-09-10
2017	May_2018	149	2017-09-10
2017	May_2018	150	2017-09-10
2017	May_2018	151	2017-09-10
2017	May_2018	152	2017-09-11
2017	May_2018	153	2017-09-11
2017	May_2018	154	2017-09-11
2017	May_2018	155	2017-09-11
2017	May_2018	156	2017-09-11
2017	May_2018	157	2017-09-11
2017	May_2018	158	2017-09-11
2017	May_2018	159	2017-09-11
2017	May_2018	160	2017-09-12
2017	May_2018	161	2017-09-12
2017	May_2018	162	2017-09-12
2017	May_2018	163	2017-09-12
2017	May_2018	164	2017-09-12
2017	May_2018	165	2017-09-12
2017	May_2018	166	2017-09-12
2017	May_2018	167	2017-09-12
2017	May_2018	168	2017-09-12
2017	May_2018	169	2017-09-12
2017	May_2018	170	2017-09-12
2017	May_2018	171	2017-09-12
2017	May_2018	172	2017-09-12
2017	May_2018	173	2017-09-12
2017	May_2018	174	2017-09-12
2017	May_2018	175	2017-09-12
2017	May_2018	176	2017-09-13
2017	May_2018	177	2017-09-13
2017	May_2018	178	2017-09-13
2017	May_2018	179	2017-09-13
2017	May_2018	180	2017-09-13
2017	May_2018	181	2017-09-13
2017	May_2018	182	2017-09-13
2017	May_2018	183	2017-09-13
2017	May_2018	184	2017-09-13
2017	May_2018	185	2017-09-13
2017	May_2018	186	2017-09-14
2017	May_2018	187	2017-09-14
2017	May_2018	188	2017-09-14
2017	May_2018	189	2017-09-14
2017	May_2018	190	2017-09-14
2017	May_2018	191	2017-09-15
2017	May_2018	192	2017-09-15
2017	May_2018	193	2017-09-15
2017	May_2018	194	2017-09-15
2017	May_2018	195	2017-09-15
2017	May_2018	196	2017-09-15
2017	May_2018	197	2017-09-15
2017	May_2018	198	2017-09-16
2017	May_2018	199	2017-09-16
2017	May_2018	200	2017-09-16
2017	May_2018	201	2017-09-16
2017	May_2018	202	2017-09-16
2017	May_2018	203	2017-09-16
2017	May_2018	204	2017-09-16
2017	May_2018	205	2017-09-16
2017	May_2018	206	2017-09-16
2017	May_2018	207	2017-09-17
2017	May_2018	208	2017-09-17
2017	May_2018	209	2017-09-17
2017	May_2018	210	2017-09-18
2017	May_2018	211	2017-09-19
2017	May_2018	212	2017-09-19
2017	May_2018	213	2017-09-19
2017	May_2018	214	2017-09-19
2017	May_2018	215	2017-09-19
2017	May_2018	216	2017-09-19
2017	May_2018	217	2017-09-19
2017	May_2018	218	2017-09-19
2017	May_2018	219	2017-09-19
2017	May_2018	220	2017-09-19
2017	May_2018	221	2017-09-19
2017	May_2018	222	2017-09-19
2017	May_2018	223	2017-09-19
2017	May_2018	224	2017-09-19
2017	May_2018	225	2017-09-20
2017	May_2018	226	2017-09-20
2017	May_2018	227	2017-09-20
2017	May_2018	228	2017-09-20
2017	May_2018	229	2017-09-20
2017	May_2018	230	2017-09-20
2017	May_2018	231	2017-09-20
2017	May_2018	232	2017-09-20
2017	May_2018	233	2017-09-20
2017	May_2018	234	2017-09-20
2017	May_2018	235	2017-09-21
2017	May_2018	236	2017-09-21
2017	May_2018	237	2017-09-21
2017	May_2018	238	2017-09-21
2017	May_2018	239	2017-09-21
2017	May_2018	240	2017-09-22
2017	May_2018	241	2017-09-22
2017	May_2018	242	2017-09-22
2017	May_2018	243	2017-09-23
2017	May_2018	244	2017-09-23
2017	May_2018	245	2017-09-23
2017	May_2018	246	2017-09-23
2017	May_2018	247	2017-09-26
2017	May_2018	248	2017-09-26
2017	May_2018	249	2017-09-27
2017	May_2018	250	2017-09-27
2017	May_2018	251	2017-09-27
2017	May_2018	252	2017-09-28
2017	May_2018	253	2017-09-29
2017	May_2018	254	2017-09-29
2017	May_2018	255	2017-09-29
2017	May_2018	256	2017-09-30
2017	May_2018	257	2017-09-30
2017	May_2018	258	2017-09-30
2017	May_2018	259	2017-10-02
2017	May_2018	260	2017-10-03
2017	May_2018	261	2017-10-03
2017	May_2018	262	2017-10-03
2017	May_2018	263	2017-10-03
2017	May_2018	264	2017-10-03
2017	May_2018	265	2017-10-05
2017	May_2018	266	2017-10-05
2017	May_2018	267	2017-10-05
2017	May_2018	268	2017-10-06
2017	May_2018	269	2017-10-06
2017	May_2018	270	2017-10-06
2017	May_2018	271	2017-10-06
2017	May_2018	272	2017-10-07
2017	May_2018	273	2017-10-07
2017	May_2018	274	2017-10-07
2017	May_2018	275	2017-10-07
2017	May_2018	276	2017-10-07
2017	May_2018	277	2017-10-07
2017	May_2018	278	2017-10-07
2017	May_2018	279	2017-10-07
2017	May_2018	280	2017-10-07
2017	May_2018	281	2017-10-08
2017	May_2018	282	2017-10-08
2017	May_2018	283	2017-10-08
2017	May_2018	284	2017-10-08
2017	May_2018	285	2017-10-08
2017	May_2018	286	2017-10-08
2017	May_2018	287	2017-10-08
2017	May_2018	288	2017-10-09
2017	May_2018	289	2017-10-09
2017	May_2018	290	2017-10-09
2017	May_2018	291	2017-10-09
2017	May_2018	292	2017-10-09
2017	May_2018	293	2017-10-09
2017	May_2018	294	2017-10-09
2017	May_2018	295	2017-10-09
2017	May_2018	296	2017-10-09
2017	May_2018	297	2017-10-09
2017	May_2018	298	2017-10-09
2017	May_2018	299	2017-10-09
2017	May_2018	300	2017-10-09
2017	May_2018	301	2017-10-09
2017	May_2018	302	2017-10-09
2017	May_2018	303	2017-10-09
2017	May_2018	304	2017-10-09
2017	May_2018	305	2017-10-09
2017	May_2018	306	2017-10-09
2017	May_2018	307	2017-10-10
2017	May_2018	308	2017-10-10
2017	May_2018	309	2017-10-10
2017	May_2018	310	2017-10-10
2017	May_2018	311	2017-10-10
2017	May_2018	312	2017-10-10
2017	May_2018	313	2017-10-10
2017	May_2018	314	2017-10-11
2017	May_2018	315	2017-10-11
2017	May_2018	316	2017-10-11
2017	May_2018	317	2017-10-11
2017	May_2018	318	2017-10-11
2017	May_2018	319	2017-10-12
2017	May_2018	320	2017-10-12
2017	May_2018	321	2017-10-12
2017	May_2018	322	2017-10-13
2017	May_2018	323	2017-10-13
2017	May_2018	324	2017-10-13
2017	May_2018	325	2017-10-14
2017	May_2018	326	2017-10-14
2017	May_2018	327	2017-10-14
2017	May_2018	328	2017-10-14
2017	May_2018	329	2017-10-14
2017	May_2018	330	2017-10-14
2017	May_2018	331	2017-10-14
2017	May_2018	332	2017-10-14
2017	May_2018	333	2017-10-14
2017	May_2018	334	2017-10-14
2017	May_2018	335	2017-10-15
2017	May_2018	336	2017-10-15
2017	May_2018	337	2017-10-15
2017	May_2018	338	2017-10-16
2017	May_2018	339	2017-10-16
2017	May_2018	340	2017-10-16
2017	May_2018	341	2017-10-16
2017	May_2018	342	2017-10-16
2017	May_2018	343	2017-10-16
2017	May_2018	344	2017-10-16
2017	May_2018	345	2017-10-16
2017	May_2018	346	2017-10-16
2017	May_2018	347	2017-10-16
2017	May_2018	348	2017-10-16
2017	May_2018	349	2017-10-16
2017	May_2018	350	2017-10-16
2017	May_2018	351	2017-10-16
2017	May_2018	352	2017-10-16
2017	May_2018	353	2017-10-17
2017	May_2018	354	2017-10-17
2017	May_2018	355	2017-10-17
2017	May_2018	356	2017-10-17
2017	May_2018	357	2017-10-17
2017	May_2018	358	2017-10-17
2017	May_2018	359	2017-10-17
2017	May_2018	360	2017-10-17
2017	May_2018	361	2017-10-17
2017	May_2018	362	2017-10-18
2017	May_2018	363	2017-10-18
2017	May_2018	364	2017-10-18
2017	May_2018	365	2017-10-19
2017	May_2018	366	2017-10-19
2017	May_2018	367	2017-10-19
2017	May_2018	368	2017-10-19
2017	May_2018	369	2017-10-20
2017	May_2018	370	2017-10-20
2017	May_2018	371	2017-10-20
2017	May_2018	372	2017-10-20
2017	May_2018	373	2017-10-20
2017	May_2018	374	2017-10-20
2017	May_2018	375	2017-10-20
2017	May_2018	376	2017-10-20
2017	May_2018	377	2017-10-20
2017	May_2018	378	2017-10-20
2017	May_2018	379	2017-10-20
2017	May_2018	380	2017-10-20
2017	May_2018	381	2017-10-20
2017	May_2018	382	2017-10-20
2017	May_2018	383	2017-10-20
2017	May_2018	384	2017-10-21
2017	May_2018	385	2017-10-21
2017	May_2018	386	2017-10-21
2017	May_2018	387	2017-10-21
2017	May_2018	388	2017-10-21
2017	May_2018	389	2017-10-22
2017	May_2018	390	2017-10-23
2017	May_2018	391	2017-10-24
2017	May_2018	392	2017-10-24
2017	May_2018	393	2017-10-25
2017	May_2018	394	2017-10-25
2017	May_2018	395	2017-10-25
2017	May_2018	396	2017-10-25
2017	May_2018	397	2017-10-25
2017	May_2018	398	2017-10-25
2017	May_2018	399	2017-10-25
2017	May_2018	400	2017-10-25
2017	May_2018	401	2017-10-25
2017	May_2018	402	2017-10-25
2017	May_2018	403	2017-10-25
2017	May_2018	404	2017-10-25
2017	May_2018	405	2017-10-25
2017	May_2018	406	2017-10-25
2017	May_2018	407	2017-10-26
2017	May_2018	408	2017-10-26
2017	May_2018	409	2017-10-26
2017	May_2018	410	2017-10-26
2017	May_2018	411	2017-10-26
2017	May_2018	412	2017-10-26
2017	May_2018	413	2017-10-26
2017	May_2018	414	2017-10-26
2017	May_2018	415	2017-10-26
2017	May_2018	416	2017-10-26
2017	May_2018	417	2017-10-26
2017	May_2018	418	2017-10-26
2017	May_2018	419	2017-10-26
2017	May_2018	420	2017-10-26
2017	May_2018	421	2017-10-26
2017	May_2018	422	2017-10-26
2017	May_2018	423	2017-10-26
2017	May_2018	424	2017-10-26
2017	May_2018	425	2017-10-26
2017	May_2018	426	2017-10-26
2017	May_2018	427	2017-10-26
2017	May_2018	428	2017-10-26
2017	May_2018	429	2017-10-26
2017	May_2018	430	2017-10-26
2017	May_2018	431	2017-10-26
2017	May_2018	432	2017-10-26
2017	May_2018	433	2017-10-27
2017	May_2018	434	2017-10-27
2017	May_2018	435	2017-10-27
2017	May_2018	436	2017-10-27
2017	May_2018	437	2017-10-27
2017	May_2018	438	2017-10-27
2017	May_2018	439	2017-10-27
2017	May_2018	440	2017-10-27
2017	May_2018	441	2017-10-27
2017	May_2018	442	2017-10-27
2017	May_2018	443	2017-10-27
2017	May_2018	444	2017-10-27
2017	May_2018	445	2017-10-27
2017	May_2018	446	2017-10-27
2017	May_2018	447	2017-10-27
2017	May_2018	448	2017-10-27
2017	May_2018	449	2017-10-28
2017	May_2018	450	2017-10-28
2017	May_2018	451	2017-10-28
2017	May_2018	452	2017-10-28
2017	May_2018	453	2017-10-28
2017	May_2018	454	2017-10-28
2017	May_2018	455	2017-10-29
2017	May_2018	456	2017-10-29
2017	May_2018	457	2017-10-29
2017	May_2018	458	2017-10-30
2017	May_2018	459	2017-10-30
2017	May_2018	460	2017-10-30
2017	May_2018	461	2017-10-30
2017	May_2018	462	2017-10-30
2017	May_2018	463	2017-10-30
2017	May_2018	464	2017-10-31
2017	May_2018	465	2017-11-02
2017	May_2018	466	2017-11-08
2017	May_2018	467	2017-11-08
2017	May_2018	468	2017-11-08
2017	May_2018	469	2017-11-08
2017	May_2018	470	2017-11-10
2017	May_2018	471	2017-11-10
2017	May_2018	472	2017-11-10
2017	May_2018	473	2017-11-11
2017	May_2018	474	2017-11-11
2017	May_2018	475	2017-11-11
2017	May_2018	476	2017-11-11
2017	May_2018	477	2017-11-11
2017	May_2018	478	2017-11-11
2017	May_2018	479	2017-11-12
2017	May_2018	480	2017-11-12
2017	May_2018	481	2017-11-12
2017	May_2018	482	2017-11-13
2017	May_2018	483	2017-11-13
2017	May_2018	484	2017-11-13
2017	May_2018	485	2017-11-13
2017	May_2018	486	2017-11-13
2017	May_2018	487	2017-11-13
2017	May_2018	488	2017-11-13
2017	May_2018	489	2017-11-13
2017	May_2018	490	2017-11-13
2017	May_2018	491	2017-11-13
2017	May_2018	492	2017-11-14
2017	May_2018	493	2017-11-14
2017	May_2018	494	2017-11-14
2017	May_2018	495	2017-11-14
2017	May_2018	496	2017-11-14
2017	May_2018	497	2017-11-14
2017	May_2018	498	2017-11-14
2017	May_2018	499	2017-11-14
2017	May_2018	500	2017-11-14
2017	May_2018	501	2017-11-14
2017	May_2018	502	2017-11-14
2017	May_2018	503	2017-11-14
2017	May_2018	504	2017-11-15
2017	May_2018	505	2017-11-15
2017	May_2018	506	2017-11-15
2017	May_2018	507	2017-11-15
2017	May_2018	508	2017-11-15
2017	May_2018	509	2017-11-15
2017	May_2018	510	2017-11-15
2017	May_2018	511	2017-11-15
2017	May_2018	512	2017-11-15
2017	May_2018	513	2017-11-15
2017	May_2018	514	2017-11-15
2017	May_2018	515	2017-11-15
2017	May_2018	516	2017-11-15
2017	May_2018	517	2017-11-15
2017	May_2018	518	2017-11-15
2017	May_2018	519	2017-11-15
2017	May_2018	520	2017-11-15
2017	May_2018	521	2017-11-15
2017	May_2018	522	2017-11-16
2017	May_2018	523	2017-11-16
2017	May_2018	524	2017-11-16
2017	May_2018	525	2017-11-16
2017	May_2018	526	2017-11-16
2017	May_2018	527	2017-11-16
2017	May_2018	528	2017-11-16
2017	May_2018	529	2017-11-16
2017	May_2018	530	2017-11-17
2017	May_2018	531	2017-11-17
2017	May_2018	532	2017-11-18
2017	May_2018	533	2017-11-18
2017	May_2018	534	2017-11-18
2017	May_2018	535	2017-11-20
2017	May_2018	536	2017-11-20
2017	May_2018	537	2017-11-20
2017	May_2018	538	2017-11-20
2017	May_2018	539	2017-11-20
2017	May_2018	540	2017-11-20
2017	May_2018	541	2017-11-20
2017	May_2018	542	2017-11-20
2017	May_2018	543	2017-11-20
2017	May_2018	544	2017-11-20
2017	May_2018	545	2017-11-20
2017	May_2018	546	2017-11-20
2017	May_2018	547	2017-11-20
2017	May_2018	548	2017-11-20
2017	May_2018	549	2017-11-21
2017	May_2018	550	2017-11-23
2017	May_2018	551	2017-11-23
2017	May_2018	552	2017-11-24
2017	May_2018	553	2017-11-24
2017	May_2018	554	2017-12-14

## Sheet: Data dictionary
Variable	Definition
irs_campaign	Year of the IRS campaign
cross_sectional_month	Month when the cross sectional study that collecfted household spray dates was conducted
household_anonym_number	Anonymized household number
fumigdate	Date when the household was sprayed
